# Supplementary material for: Early Myocardial Strain Reduction and miR-122-5p Elevation Associated with Interstitial Fibrosis in Anthracycline-Induced Cardiotoxicity
Source: Biomedicines. 2024 Dec 27;13(1):45. doi: 10.3390/biomedicines13010045 (PMC11762338; doi:10.3390/biomedicines13010045)
Supplement: Supplementary file 1 [file biomedicines-13-00045-s001.zip]

Archive with 5 entries (5 files):
- Supplemental figures_S1.tiff
- Supplemental figures_S2.tiff
- Supplemental figures_S3.tiff
- Supplemental figures_S4.tiff
- Supplemental Table 1.pdf
